# Supplementary material for: Integrating Transcriptomics and Proteomics to Characterize the Intestinal Responses to Cadmium Exposure Using a Piglet Model
Source: Int J Mol Sci. 2024 Jun 12;25(12):6474. doi: 10.3390/ijms25126474 (PMC11203886; doi:10.3390/ijms25126474)
Supplement: Supplementary file 1 [file ijms-25-06474-s001.zip]

Archive with 1 entries (1 files):
- ijms-2993991-supplementary.pdf
